# Supplementary material for: Dietary Intake of Masters Athletes: A Systematic Review
Source: Nutrients. 2023 Nov 30;15(23):4973. doi: 10.3390/nu15234973 (PMC10708321; doi:10.3390/nu15234973)
Supplement: Supplementary file 1 [file nutrients-15-04973-s001.zip]

Archive with 1 entries (1 files):
- nutrients-2725317-supplementary.pdf
